# Supplementary material for: Conservation Hotspots of Quercus castaneifolia Revealed Through the Integration of Genetic Diversity and Landscape Connectivity
Source: Ecol Evol. 2026 Apr 17;16(4):e73393. doi: 10.1002/ece3.73393 (PMC13090102; doi:10.1002/ece3.73393)
Supplement: Supplementary file 3 — Data S1: Supporting information. [file ECE3-16-e73393-s003.xlsx]

## Sheet: Sheet1
ID-Code	POP	X	Y
051GGI	Talesh–Mardab	1538208	1631891
052GGI	Talesh–Mardab	1531686	1649598
135PGI	Talesh–Mardab	1559216	1568164
130PGI	Talesh–Mardab	1559100	1568483
115PGI	Talesh–Mardab	1614709	1506842
123PGI	Talesh–Mardab	1613414	1503600
121PGI	Talesh–Mardab	1613885	1506544
132PGI	Talesh–Mardab	1559463	1567736
122PGI	Talesh–Mardab	1610060	1522405
117PGI	Talesh–Mardab	1612912	1508799
124PGI	Talesh–Mardab	1614475	1506878
129PGI	Talesh–Mardab	1574133	1546937
045GGI	Talesh–Mardab	1546427	1649499
048GGI	Talesh–Mardab	1545372	1654192
047GGI	Talesh–Mardab	1544302	1647756
050GGI	Talesh–Mardab	1530028	1650269
044GGI	Talesh–Mardab	1546475	1654073
043GGI	Talesh–Mardab	1533182	1650440
046GGI	Talesh–Mardab	1547565	1651012
042GGI	Talesh–Mardab	1545646	1648904
049GGI	Talesh–Mardab	1546599	1653206
128PGI	Talesh–Mardab	1559248	1568017
131PGI	Talesh–Mardab	1560268	1566164
106RGI	Talesh–Mardab	1599311	1509427
119PGI	Talesh–Mardab	1614274	1507808
126PGI	Talesh–Mardab	1614386	1506560
116PGI	Talesh–Mardab	1612448	1509451
107RGI	Talesh–Mardab	1599731	1509261
125PGI	Talesh–Mardab	1613389	1506566
133PGI	Talesh–Mardab	1549708	1581324
134PGI	Talesh–Mardab	1559849	1566901
136PGI	Talesh–Mardab	1549935	1580994
118PGI	Talesh–Mardab	1613567	1508101
120PGI	Talesh–Mardab	1614302	1512260
111RGI	Talesh–Mardab	1600114	1506665
108RGI	Talesh–Mardab	1592101	1506952
127PGI	Talesh–Mardab	1613580	1503610
103RGI	Talesh–Mardab	1599883	1506093
104RGI	Talesh–Mardab	1599514	1509307
109RGI	Talesh–Mardab	1599999	1506311
105RGI	Talesh–Mardab	1596558	1507914
137PGI	Talesh–Mardab	1550307	1581026
156AGI	Lahijan–Nur	1645238	1512104
157AGI	Lahijan–Nur	1646570	1508988
101RGI	Lahijan–Nur	1631075	1489839
094RGI	Lahijan–Nur	1630777	1490064
102RGI	Lahijan–Nur	1631213	1489615
095RGI	Lahijan–Nur	1630523	1490056
097RGI	Lahijan–Nur	1631825	1491994
100RGI	Lahijan–Nur	1630440	1489860
298RGI	Lahijan–Nur	1632533	1487037
098RGI	Lahijan–Nur	1630532	1488578
096RGI	Lahijan–Nur	1630745	1488383
298RGI	Lahijan–Nur	1631392	1489747
074AGI	Lahijan–Nur	1638129	1510613
158AGI	Lahijan–Nur	1657383	1502890
072AGI	Lahijan–Nur	1637632	1508180
075AGI	Lahijan–Nur	1639025	1512728
076AGI	Lahijan–Nur	1641281	1507962
174AGI	Lahijan–Nur	1648905	1512433
173AGI	Lahijan–Nur	1651941	1511931
170AGI	Lahijan–Nur	1653334	1503231
171AGI	Lahijan–Nur	1646333	1512067
070AGI	Lahijan–Nur	1644367	1510484
169AGI	Lahijan–Nur	1653829	1502823
163AGI	Lahijan–Nur	1647755	1508329
164AGI	Lahijan–Nur	1652584	1503945
067AGI	Lahijan–Nur	1644859	1510708
073RGI	Lahijan–Nur	1637861	1509903
068AGI	Lahijan–Nur	1642430	1507408
172AGI	Lahijan–Nur	1656506	1502422
168AGI	Lahijan–Nur	1647453	1510394
167AGI	Lahijan–Nur	1658109	1502605
166AGI	Lahijan–Nur	1659229	1504583
165AGI	Lahijan–Nur	1646715	1510541
162AGI	Lahijan–Nur	1647191	1508766
159AGI	Lahijan–Nur	1651600	1505229
161AGI	Lahijan–Nur	1649248	1506657
071AGI	Lahijan–Nur	1643444	1509336
066AGI	Lahijan–Nur	1641783	1507696
160AGI	Lahijan–Nur	1651308	1505190
112RGI	Lahijan–Nur	1632233	1486993
099RGI	Lahijan–Nur	1630320	1488582
282RM	Lahijan–Nur	1803463	1435885
139YM	Lahijan–Nur	1803257	1439414
155YM	Lahijan–Nur	1825639	1438942
147YM	Lahijan–Nur	1737837	1458105
142YM	Lahijan–Nur	1758792	1450076
140YM	Lahijan–Nur	1802736	1439487
085RM	Lahijan–Nur	1804179	1439354
146YM	Lahijan–Nur	1737506	1458329
083RM	Lahijan–Nur	1769400	1446876
091RM	Lahijan–Nur	1825469	1438025
092RM	Lahijan–Nur	1800665	1432700
141YM	Lahijan–Nur	1802637	1439459
138YM	Lahijan–Nur	1825390	1438890
143YM	Lahijan–Nur	1758767	1450077
004YM	Lahijan–Nur	1728359	1441276
005YM	Lahijan–Nur	1738111	1458133
006YM	Lahijan–Nur	1706263	1449344
002YM	Lahijan–Nur	1825432	1438512
011YM	Lahijan–Nur	1758793	1450078
014RM	Lahijan–Nur	1707593	1445433
013RM	Lahijan–Nur	1728545	1444587
001YM	Lahijan–Nur	1758486	1448785
008YM	Lahijan–Nur	1803008	1439361
003YM	Lahijan–Nur	1714834	1449081
198MGO	Haraz–Naka	1963886	1445651
206MGO	Haraz–Naka	1963937	1445862
199MGO	Haraz–Naka	1964004	1445904
197MGO	Haraz–Naka	1963887	1446038
202MGO	Haraz–Naka	1963719	1447687
201MGO	Haraz–Naka	1963816	1447060
200MGO	Haraz–Naka	1963886	1446323
203MGO	Haraz–Naka	1963109	1448057
154YM	Haraz–Naka	1845705	1426131
153YM	Haraz–Naka	1874167	1410443
150YM	Haraz–Naka	1886359	1420094
151YM	Haraz–Naka	1889911	1414841
145YM	Haraz–Naka	1882447	1428254
152YM	Haraz–Naka	1890389	1413047
149YM	Haraz–Naka	1886358	1420002
148YM	Haraz–Naka	1887317	1410585
144YM	Haraz–Naka	1882372	1428224
087RM	Haraz–Naka	1999076	1437231
088RM	Haraz–Naka	1851137	1417951
078RM	Haraz–Naka	1932026	1393739
086RM	Haraz–Naka	1943327	1410410
081RM	Haraz–Naka	1871170	1445856
089RM	Haraz–Naka	1982656	1451008
090RM	Haraz–Naka	1983897	1443090
077RM	Haraz–Naka	1879758	1423954
082RM	Haraz–Naka	1960041	1383688
080RM	Haraz–Naka	1883488	1438801
010YM	Haraz–Naka	1895040	1393848
017RM	Haraz–Naka	1972554	1400223
018RM	Haraz–Naka	1898353	1414766
012RM	Haraz–Naka	1928915	1450305
009YM	Haraz–Naka	1882423	1428256
007YM	Haraz–Naka	1873264	1393308
015RM	Haraz–Naka	1898353	1414766
016RM	Haraz–Naka	1948347	1397523
021RM	Haraz–Naka	1963855	1446445
079RM	Haraz–Naka	1961710	1386622
093RM	Haraz–Naka	1942012	1440275
195MGO	Qarasu–Gorgan	2133264	1498587
185MGO	Qarasu–Gorgan	2130740	1501957
214MGO	Qarasu–Gorgan	2095781	1488919
031MGO	Qarasu–Gorgan	2041039	1461489
177MGO	Qarasu–Gorgan	2132111	1507695
178MGO	Qarasu–Gorgan	2131792	1508787
190MGO	Qarasu–Gorgan	2124595	1509169
299MGO	Qarasu–Gorgan	2129124	1504710
191MGO	Qarasu–Gorgan	2135160	1496474
187MGO	Qarasu–Gorgan	2129979	1502798
188MGO	Qarasu–Gorgan	2129707	1503540
321MGO	Qarasu–Gorgan	2011767	1455330
189MGO	Qarasu–Gorgan	2132095	1499329
186MGO	Qarasu–Gorgan	2134261	1497320
194MGO	Qarasu–Gorgan	2128370	1504879
193MGO	Qarasu–Gorgan	2126860	1506440
026MGO	Qarasu–Gorgan	2038601	1461057
054TGO	Qarasu–Gorgan	2155795	1534999
060TGO	Qarasu–Gorgan	2160396	1526164
024MGO	Qarasu–Gorgan	2041591	1459016
062TGO	Qarasu–Gorgan	2159431	1529267
293KGO	Qarasu–Gorgan	2154512	1517718
292KGO	Qarasu–Gorgan	2148051	1514077
036MGO	Qarasu–Gorgan	2149477	1523926
022MGO	Qarasu–Gorgan	2035978	1464421
028MGO	Qarasu–Gorgan	2038636	1463982
038MGO	Qarasu–Gorgan	2147866	1524529
039MGO	Qarasu–Gorgan	2147566	1524891
030MGO	Qarasu–Gorgan	2040843	1461106
291KGO	Qarasu–Gorgan	2143691	1512133
290KGO	Qarasu–Gorgan	2149558	1516376
217MGO	Qarasu–Gorgan	2096113	1488595
216MGO	Qarasu–Gorgan	2097780	1488997
037MGO	Qarasu–Gorgan	2148539	1524348
035MGO	Qarasu–Gorgan	2149384	1524318
208MGO	Qarasu–Gorgan	2093570	1463884
056TGO	Qarasu–Gorgan	2154749	1535470
213MGO	Qarasu–Gorgan	2097214	1488890
053TGO	Qarasu–Gorgan	2154840	1535530
057TGO	Qarasu–Gorgan	2155011	1535151
055TGO	Qarasu–Gorgan	2154813	1535290
041MGO	Qarasu–Gorgan	2147261	1524698
059TGO	Qarasu–Gorgan	2160462	1526628
061TGO	Qarasu–Gorgan	2160379	1527183
289KGO	Qarasu–Gorgan	2145891	1514083
033MGO	Qarasu–Gorgan	2149738	1522660
215MGO	Qarasu–Gorgan	2091239	1487405
183MGO	Qarasu–Gorgan	2128416	1510808
287KGO	Qarasu–Gorgan	2149742	1515033
040MGO	Qarasu–Gorgan	2147377	1524913
180MGO	Qarasu–Gorgan	2131221	1509440
176MGO	Qarasu–Gorgan	2133938	1507789
025MGO	Qarasu–Gorgan	2041415	1459713
023MGO	Qarasu–Gorgan	2041685	1460883
034MGO	Qarasu–Gorgan	2149112	1523151
182MGO	Qarasu–Gorgan	2129145	1510293
029MGO	Qarasu–Gorgan	2041015	1459284
032MGO	Qarasu–Gorgan	2149998	1521561
179MGO	Qarasu–Gorgan	2135619	1507466
175MGO	Qarasu–Gorgan	2126657	1512032
209MGO	Qarasu–Gorgan	2093804	1464107
212MGO	Qarasu–Gorgan	2095872	1488651
181MGO	Qarasu–Gorgan	2130256	1509966
184MGO	Qarasu–Gorgan	2127997	1511304
065TGO	Qarasu–Gorgan	2160046	1527887
219MGO	Qarasu–Gorgan	2084005	1471692
058TGO	Qarasu–Gorgan	2155441	1535156
218MGO	Qarasu–Gorgan	2060196	1470685
271KGO	Qarasu–Gorgan	2154640	1517211
272KGO	Qarasu–Gorgan	2153946	1518580
273KGO	Qarasu–Gorgan	2154721	1517460
274KGO	Qarasu–Gorgan	2154076	1518078
275KGO	Qarasu–Gorgan	2154184	1517799
276KGO	Qarasu–Gorgan	2154111	1519232
277KGO	Qarasu–Gorgan	2144437	1513698
278KGO	Qarasu–Gorgan	2145183	1514208
279KGO	Qarasu–Gorgan	2146651	1515071
280KGO	Qarasu–Gorgan	2143039	1511467
281KGO	Qarasu–Gorgan	2148153	1516131
283KGO	Qarasu–Gorgan	2143334	1512939
284KGO	Qarasu–Gorgan	2143042	1512327
285KGO	Qarasu–Gorgan	2149742	1515033
064TGO	Qarasu–Gorgan	2159992	1528164
027MGO	Qarasu–Gorgan	2038283	1460341
